# Supplementary material for: Bioinformatic Identification and Expression Profiling of Heptahelical Transmembrane Protein Genes in Soybean Under Phytohormone and Nematode Stress
Source: Biology (Basel). 2025 Sep 9;14(9):1223. doi: 10.3390/biology14091223 (PMC12467815; doi:10.3390/biology14091223)
Supplement: Supplementary file 1 [file biology-14-01223-s001.zip]

Archive with 1 entries (1 files):
- biology-3836494-supplementary.xlsx
