# Supplementary material for: Bioinformatic Identification and Expression Profiling of Heptahelical Transmembrane Protein Genes in Soybean Under Phytohormone and Nematode Stress
Source: Biology (Basel). 2025 Sep 9;14(9):1223. doi: 10.3390/biology14091223 (PMC12467815; doi:10.3390/biology14091223)
Supplement: Supplementary file 1 [file biology-14-01223-s001.zip › biology-3836494-supplementary.xlsx]

## Sheet: Table S1
TableS1. Soybean PLS identification information
Potential PLS genes in Glycine max				PLS genes in Arabidopsis thaliana
HMM search	BLAST	Rename		Gene ID	Gene name
Glyma.02G207000	Glyma.17G109800	GmHHP10		AT5G20270	AtHHP1
Glyma.13G161500	Glyma.13G161500	GmHHP8		AT4G30850	AtHHP2
Glyma.13G161500	Glyma.02G207000	GmHHP2		AT2G24150	AtHHP3
Glyma.04G156100	Glyma.17G070900	GmHHP9		AT4G37680	AtHHP4
Glyma.01G194900	Glyma.06G223600	GmHHP6		AT4G38320	AtHHP5
Glyma.17G070900	Glyma.04G156100	GmHHP4
Glyma.04G046500	Glyma.01G194900	GmHHP1
Glyma.11G046900	Glyma.06G047200	GmHHP5
Glyma.11G046900	Glyma.04G046500	GmHHP3
Glyma.11G046900	Glyma.11G046900	GmHHP7
Glyma.06G223600
Glyma.06G047200
Glyma.06G047200
Glyma.01G194900
Glyma.11G046900
Glyma.11G046900
Glyma.11G046900
Glyma.02G207000
Glyma.19G064200
Glyma.17G041200
Glyma.19G258400
Glyma.05G202700
Glyma.08G010000
GmHHP genes' conserve motifs
Gene name	motif 1 location	motif 2 location	motif 3 location
AtHHP1	57-106	147-196	267-316
AtHHP2	32-81	170-219	290-339
AtHHP3	35-84	156-205	276-325
AtHHP4	45-94	205-254	325-374
AtHHP5	40-89	200-249	320-369
GmHHP1	27-76	195-244	315-364
GmHHP2	23-72	153-202	273-322
GmHHP3	46-95	217-266	337-386
GmHHP4	16-65	144-193	264-313
GmHHP5	46-95	217-266	337-386
GmHHP6	18-47	146-195	266-315
GmHHP7	27-76	189-238	309-358
GmHHP8	48-97	179-228	299-248
GmHHP9	23-72	152-201	272-321
GmHHP10	47-96	178-227	298-347
GmHHP genes' UTR and CDS location
GmHHP1				GmHHP2
five_prime_UTR	54024945	54025147		five_prime_UTR	41013874	41013986
CDS	54025148	54025359		CDS	41013674	41013873
CDS	54026493	54026769		CDS	41013489	41013563
CDS	54027218	54027871		CDS	41013304	41013376
three_prime_UTR	54027872	54028269		CDS	41011301	41011978
				three_prime_UTR	41010919	41011300
GmHHP3				GmHHP4
five_prime_UTR	3694093	3694094		five_prime_UTR	35389166	35389511
CDS	3694095	3694363		CDS	35389512	35389690
CDS	3695087	3695378		CDS	35389859	35390000
CDS	3695739	3696386		CDS	35391078	35391767
three_prime_UTR	3696387	3697025		three_prime_UTR	35391768	35391929
GmHHP5				GmHHP6
five_prime_UTR	3547921	3548054		five_prime_UTR	29265605	29265690
CDS	3548871	3549139		CDS	29264906	29265047
CDS	3549906	3550197		CDS	29262510	29263187
CDS	3550615	3551262		CDS	29265420	29265604
three_prime_UTR	3551263	3551588		three_prime_UTR	29262344	29262509
GmHHP7				GmHHP8
five_prime_UTR	3502157	3502411		five_prime_UTR	27126123	27126238
CDS	3501838	3502049		CDS	27125848	27126122
CDS	3500795	3501053		CDS	27125673	27125762
CDS	3499690	3500343		CDS	27124758	27124815
three_prime_UTR	3499278	3499689		CDS	27123658	27124341
				three_prime_UTR	27123305	27123657
GmHHP9				GmHHP10
five_prime_UTR	5558116	5558230		five_prime_UTR	8611469	8611763
CDS	5558231	5558430		CDS	8611764	8612035
CDS	5558538	5558612		CDS	8612120	8612209
CDS	5558729	5558798		CDS	8613008	8613065
CDS	5561756	5562433		CDS	8613463	8614146
three_prime_UTR	5562434	5562616		three_prime_UTR	8614147	8614360

## Sheet: Table S2
Table S2. Comparative genomic analysis of GmHHP genes
Glycine max vs Glycine max
GmHHP1	==	GmHHP3
GmHHP1	==	GmHHP5
GmHHP1	==	GmHHP7
GmHHP2	==	GmHHP4
GmHHP2	==	GmHHP9
GmHHP3	==	GmHHP5
GmHHP4	==	GmHHP6
GmHHP3	==	GmHHP7
GmHHP5	==	GmHHP7
GmHHP8	==	GmHHP10
Glycine max vs Arabidopsis thaliana
GmHHP1	==	AtHHP3
GmHHP2	==	AtHHP3
GmHHP1	==	AtHHP2
GmHHP3	==	AtHHP3
GmHHP5	==	AtHHP3
GmHHP6	==	AtHHP2
GmHHP7	==	AtHHP3
GmHHP8	==	AtHHP1
GmHHP9	==	AtHHP3
GmHHP9	==	AtHHP2
GmHHP10	==	AtHHP1
Glycine max vs Glycine Soja
GmHHP1	==	GlysoPI483463.01G156600
GmHHP1	==	GlysoPI483463.04G043300
GmHHP1	==	GlysoPI483463.11G042500
GmHHP2	==	GlysoPI483463.02G170800
GmHHP2	==	GlysoPI483463.17G065200
GmHHP3	==	GlysoPI483463.01G156600
GmHHP4	==	GlysoPI483463.02G170800
GmHHP3	==	GlysoPI483463.04G043300
GmHHP4	==	GlysoPI483463.04G125300
GmHHP4	==	GlysoPI483463.06G199300
GmHHP3	==	GlysoPI483463.11G042500
GmHHP5	==	GlysoPI483463.01G156600
GmHHP5	==	GlysoPI483463.04G043300
GmHHP6	==	GlysoPI483463.04G125300
GmHHP6	==	GlysoPI483463.06G199300
GmHHP5	==	GlysoPI483463.11G042500
GmHHP7	==	GlysoPI483463.01G156600
GmHHP7	==	GlysoPI483463.04G043300
GmHHP7	==	GlysoPI483463.11G042500
GmHHP8	==	GlysoPI483463.13G127800
GmHHP8	==	GlysoPI483463.17G101600
GmHHP9	==	GlysoPI483463.02G170800
GmHHP10	==	GlysoPI483463.13G127800
GmHHP9	==	GlysoPI483463.17G065200
GmHHP10	==	GlysoPI483463.17G101600

## Sheet: Table S3
Table S3. cis-elements of GmHHP genes' promoters
Gene ID	Gene name	Abscisic acid	MeJA	Gibberellin	Auxin	Circadian control	Zein metabolism regulation	Light responses	Drought-inducibility	Anaerobic induction	Low-temperature responsiveness	Defense and stress responsiveness	Meristem expression	Flavonoid biosynthesis
AT5G20270	AtHHP1	2	2	2				5		2
AT4G30850	AtHHP2	4	4				1	10	1
AT2G24150	AtHHP3	7	4		1	1		9	2	3
AT4G37680	AtHHP4	4	6		2	1		2	1	3	2	1
AT4G38320	AtHHP5	2	4	1	1			2	1	5		1
Glyma.01G194900	GmHHP1	3			1	1		4		2		1
Glyma.02G207000	GmHHP2	2						5		0
Glyma.04G046500	GmHHP3	4	6	1				9	2	2		1	2
Glyma.04G156100	GmHHP4	4	6				1	13		4		1	2
Glyma.06G223600	GmHHP5	3			1			12		4			1
Glyma.06G047200	GmHHP6	6			1	1		10		3				2
Glyma.11G046900	GmHHP7	2	4	1				4		7	1
Glyma.13G161500	GmHHP8	10	4				2	12		0		1	1
Glyma.17G070900	GmHHP9	1						1		6	1
Glyma.17G109800	GmHHP10	2			1			4	2	6				2

## Sheet: Table S4
Table S4. Interacting genes of GmHHP genes predicted by the STRING database
ID	Annotation
Glyma.19G087300	Mitochondrial pyruvate carrier
Glyma.10G183100	Alkaline phytoceramidase
Glyma.17G009000	Alkaline phytoceramidase
Glyma.05G021400	Histone deacetylase
Glyma.19G087200	Mitochondrial pyruvate carrier
Glyma.10G280800	Mitochondrial pyruvate carrier
Glyma.20G108800	Mitochondrial pyruvate carrier
Glyma.07G156300	Mitochondrial pyruvate carrier
Glyma.15G246900	Mitochondrial pyruvate carrier
Glyma.17G078000	Histone deacetylase

## Sheet: Table S5
GO_id	Class	Corrected_P	GO_desc
GO:0009651	BP	5.61005835891099e-10	response to salt stress
GO:0009725	MF	4.00965194348257e-15	response to hormone
GO:0009744	MF	0.00427508	response to sucrose
GO:0009788	MF	4	negative regulation of abscisic acid-activated signaling pathway
GO:0038023	MF	1	signaling receptor activity

## Sheet: Table S6
Table S4. potential miRNAs regulate GmHHP genes and their interacting genes
miRNA_Acc.	Target_Acc.	Expectation	UPE$	miRNA_start	miRNA_end	Target_start	Target_end	miRNA_aligned_fragment	alignment	Target_aligned_fragment	Inhibition	Target_Desc.	Multiplicity
gma-miR1520e	Glyma.13G161500.2	3.5	-1	1	24	1001	1024	CAAUAAGAACGUGACAUAUGACAG	:::: :::.: ::::.:::	AUCAAAUAUUUCAUGCUCUUGUUG	Cleavage		1
gma-miR1520e	Glyma.17G109800.1	3.5	-1	1	24	998	1021	CAAUAAGAACGUGACAUAUGACAG	:::: :::.: ::::.:::	AUCAAAUAUUUCAUGCUCUUGUUG	Cleavage		1
gma-miR1520e	Glyma.02G207000.1	3.5	-1	1	24	923	946	CAAUAAGAACGUGACAUAUGACAG	:: : :::.:::.::.:::	AUCAAAUUUUUCAUGUUUUUGUUG	Cleavage		1
gma-miR1520e	Glyma.04G156100.1	3.5	-1	1	24	896	919	CAAUAAGAACGUGACAUAUGACAG	:: : :::.:::.::.:::	AUCAGAUUUUUCAUGUUUUUGUUG	Cleavage		1
gma-miR1520e	Glyma.06G223600.1	3.5	-1	1	24	902	925	CAAUAAGAACGUGACAUAUGACAG	:: : :::.:::.::.:::	AUCAGAUUUUUCAUGUUUUUGUUG	Cleavage		1
gma-miR4354	Glyma.17G109800.1	3.5	-1	1	22	262	283	CAAUUGGAUCGGUCCAACCGGC	.: ::::::: ::..:::::	AAUGUUUGGACCCAUUUAAUUG	Translation		1
gma-miR5036	Glyma.17G070900.1	3.5	-1	1	22	721	742	AGAGGCCCUUGGGGAGGAGUAA	:::.:::::.::: ::::.:.:	UUAUUCCUCUCCAUGGGCUUUU	Cleavage		1
gma-miR1514b-5p	Glyma.06G047200.6	4	-1	1	21	55	75	UUCAUUUUUAAAAUAGACAUU	:::. ::: :.::.:::::	UUUGUUGAUUGUGAAGAUGAA	Translation		1
gma-miR1521a	Glyma.13G161500.2	4	-1	1	20	760	779	CUGUUAAUGGAAAAUGUUGA	::::: :::::: ::.::	CCAACACUUUCCACUAGCAA	Cleavage		1
gma-miR5376	Glyma.02G207000.1	4	-1	1	22	922	943	UGAAGAUUUGAAGAAUUUGGGA	.::::::.:::: .:.::..	CAUCAAAUUUUUCAUGUUUUUG	Cleavage		1
gma-miR5376	Glyma.17G070900.1	4	-1	1	22	919	940	UGAAGAUUUGAAGAAUUUGGGA	.::::::.:::: .:.::..	CAUCAAAUUUUUCAUGUUUUUG	Cleavage		1
gma-miR5667-3p	Glyma.04G046500.1	4	-1	1	21	394	414	AAACAGAUCUAAAUGGAUUCC	.::.:.::::::::: ::	AUGAUUCGUUUAGAUCUCUUA	Cleavage		1
gma-miR9725	Glyma.04G046500.1	4	-1	1	21	29	50	UUAAUUUUUUUGGAU-CAGCAU	:::: : :::::::::::::	UUGCUACACCCAAAAAAAUUAA	Cleavage		1
gma-miR1511	Glyma.11G046900.10	4.5	-1	1	20	949	969	AACCAG-GCUCUGAUACCAUG	.:::: :::.:::: ::::::	UAUGGAAUCGGAGCACUGGUU	Cleavage		1
gma-miR1514a-5p	Glyma.06G047200.6	4.5	-1	1	21	55	75	UUCAUUUUUAAAAUAGGCAUU	::.. ::: :.::.:::::	UUUGUUGAUUGUGAAGAUGAA	Translation		1
gma-miR1520f-3p	Glyma.02G207000.1	4.5	-1	1	24	923	946	CAAUCAGAACAUGACACAUGACAA	:: : :::::::.: .:::	AUCAAAUUUUUCAUGUUUUUGUUG	Cleavage		1
gma-miR1520f-3p	Glyma.04G156100.1	4.5	-1	1	24	896	919	CAAUCAGAACAUGACACAUGACAA	:: : :::::::.: .:::	AUCAGAUUUUUCAUGUUUUUGUUG	Cleavage		1
gma-miR1520f-3p	Glyma.06G223600.1	4.5	-1	1	24	902	925	CAAUCAGAACAUGACACAUGACAA	:: : :::::::.: .:::	AUCAGAUUUUUCAUGUUUUUGUUG	Cleavage		1
gma-miR1521a	Glyma.01G194900.1	4.5	-1	1	20	448	467	CUGUUAAUGGAAAAUGUUGA	.:: :::::::: ::.::	GUAAGAUUUUCCAGUAGCAA	Cleavage		1
gma-miR1521a	Glyma.11G046900.10	4.5	-1	1	20	430	449	CUGUUAAUGGAAAAUGUUGA	.:: :::::::: ::.::	GUAAGAUUUUCCAGUAGCAA	Cleavage		1
gma-miR160a-3p	Glyma.04G156100.1	4.5	-1	1	21	434	454	GCGUAUGAGGAGCCAAGCAUA	::.::::::.:: .::: :	GCUGUUUGGCUUCUAGUACUC	Cleavage		1
gma-miR2111a	Glyma.04G046500.1	4.5	-1	1	21	1047	1067	GUCCUUGGGAUGCAGAUUACG	:::::: ..:: ::::::.	ACUAAUCUAUGUCACAAGGAU	Cleavage		1
gma-miR2111d	Glyma.04G046500.1	4.5	-1	1	21	1047	1067	GUCCUUGGGAUGCAGAUUACG	:::::: ..:: ::::::.	ACUAAUCUAUGUCACAAGGAU	Cleavage		1
gma-miR4396	Glyma.17G109800.1	4.5	-1	1	24	135	158	UGUAGUUUCUAAGACGAUGCUGAC	:.. ..::::.::.:.:.::.:	UUUGUUGUCGUUUUGGGAGCUGCC	Cleavage		1
gma-miR4396	Glyma.13G161500.2	4.5	-1	1	24	138	161	UGUAGUUUCUAAGACGAUGCUGAC	..::::.::.:.:.::.:	UCUGUUGUCGUUUUGGGAGCUGCC	Cleavage		1
gma-miR4413a	Glyma.02G207000.1	4.5	-1	1	20	464	483	AAGAGAAUUGUAAGUCACUG	: .:::.::.:::::::	GCUUAGCUUGCAGUUCUCUU	Cleavage		1
gma-miR4413a	Glyma.17G070900.1	4.5	-1	1	20	461	480	AAGAGAAUUGUAAGUCACUG	: .:::.::.:::::::	GCUUAGCUUGCAGUUCUCUU	Cleavage		1
gma-miR4413b	Glyma.02G207000.1	4.5	-1	1	20	465	484	UAAGAGAAUUGUAAGUCACU	: .:::.::.:::::::	CUUAGCUUGCAGUUCUCUUU	Cleavage		1
gma-miR4413b	Glyma.17G070900.1	4.5	-1	1	20	462	481	UAAGAGAAUUGUAAGUCACU	: .:::.::.:::::::	CUUAGCUUGCAGUUCUCUUU	Cleavage		1
gma-miR5042-3p	Glyma.17G109800.1	4.5	-1	1	21	293	313	UGGGGCUUGAUCCAAGAUAGG	.:: ::::::::..: ::.:.	UCUUUCUUGGAUUGACCCUCG	Cleavage		1
gma-miR5225	Glyma.04G156100.1	4.5	-1	1	22	518	539	CCUGUCGUAGGAGAGAUGACGC	:::::::.::.::.::	CAGGAAUCUCUCUUAUGAUAGU	Cleavage		1
gma-miR5376	Glyma.04G156100.1	4.5	-1	1	22	895	916	UGAAGAUUUGAAGAAUUUGGGA	.::.:::.:::: .:.::..	CAUCAGAUUUUUCAUGUUUUUG	Cleavage		1
gma-miR5376	Glyma.06G223600.1	4.5	-1	1	22	901	922	UGAAGAUUUGAAGAAUUUGGGA	.::.:::.:::: .:.::..	CAUCAGAUUUUUCAUGUUUUUG	Cleavage		1
gma-miR9756	Glyma.04G156100.1	4.5	-1	1	22	699	720	UGAGAACUUUAUCCAAACAGAG	:.: :::: ::...:::.:::	AUUUCUUUGCAUGGGGUUUUCA	Cleavage		1
gma-miR1520e	Glyma.17G070900.1	5	-1	1	24	920	943	CAAUAAGAACGUGACAUAUGACAG	:: : :::.:::.::.: :	AUCAAAUUUUUCAUGUUUUUGUCG	Cleavage		1
gma-miR1520f-3p	Glyma.01G194900.1	5	-1	1	24	571	594	CAAUCAGAACAUGACACAUGACAA	::: ::::::.:: :::	UUAGGGGGUGCCAUGUUUUGCUUG	Cleavage		1
gma-miR1520f-3p	Glyma.11G046900.10	5	-1	1	24	553	576	CAAUCAGAACAUGACACAUGACAA	::: ::::::.:: :::	UUAGGGGGUGCCAUGUUUUGCUUG	Cleavage		1
gma-miR1520g	Glyma.01G194900.1	5	-1	1	24	571	594	CAAUCAGAACAUGACACGUGACAA	::: ::::::.:: :::	UUAGGGGGUGCCAUGUUUUGCUUG	Cleavage		1
gma-miR1520g	Glyma.11G046900.10	5	-1	1	24	553	576	CAAUCAGAACAUGACACGUGACAA	::: ::::::.:: :::	UUAGGGGGUGCCAUGUUUUGCUUG	Cleavage		1
gma-miR1520g	Glyma.02G207000.1	5	-1	1	24	923	946	CAAUCAGAACAUGACACGUGACAA	:. : :::::::.: .:::	AUCAAAUUUUUCAUGUUUUUGUUG	Cleavage		1
gma-miR1520g	Glyma.04G156100.1	5	-1	1	24	896	919	CAAUCAGAACAUGACACGUGACAA	:. : :::::::.: .:::	AUCAGAUUUUUCAUGUUUUUGUUG	Cleavage		1
gma-miR1520g	Glyma.06G223600.1	5	-1	1	24	902	925	CAAUCAGAACAUGACACGUGACAA	:. : :::::::.: .:::	AUCAGAUUUUUCAUGUUUUUGUUG	Cleavage		1
gma-miR1520n	Glyma.01G194900.1	5	-1	1	24	572	595	UCAAUCAGAACAUGACACGUGACA	::: ::::::.:: :::	UAGGGGGUGCCAUGUUUUGCUUGC	Cleavage		1
gma-miR1520n	Glyma.11G046900.10	5	-1	1	24	554	577	UCAAUCAGAACAUGACACGUGACA	::: ::::::.:: :::	UAGGGGGUGCCAUGUUUUGCUUGC	Cleavage		1
gma-miR156b	Glyma.04G046500.1	5	-1	1	21	856	876	UGACAGAAGAGAGAGAGCACA	::. .:::::::::: ::	AUUGUCUUCUCUCUUCUCCCA	Cleavage		1
gma-miR156b	Glyma.06G047200.6	5	-1	1	21	856	876	UGACAGAAGAGAGAGAGCACA	::. .:::::::::: ::	AUUGUCUUCUCUCUUCUCCCA	Cleavage		1
gma-miR171e	Glyma.13G161500.2	5	-1	1	21	898	918	UGAUUGAGCCGUGCCAAUAUC	:: :::::::.::: . ::::	GAAAUUGGCAUGGCCUUAUCA	Cleavage		1
gma-miR171f	Glyma.13G161500.2	5	-1	1	21	898	918	UGAUUGAGCCGUGCCAAUAUC	:: :::::::.::: . ::::	GAAAUUGGCAUGGCCUUAUCA	Cleavage		1
gma-miR171g	Glyma.13G161500.2	5	-1	1	21	898	918	UGAUUGAGCCGUGCCAAUAUC	:: :::::::.::: . ::::	GAAAUUGGCAUGGCCUUAUCA	Cleavage		1
gma-miR171j-3p	Glyma.13G161500.2	5	-1	1	21	898	918	UGAUUGAGCCGUGCCAAUAUC	:: :::::::.::: . ::::	GAAAUUGGCAUGGCCUUAUCA	Cleavage		1
gma-miR171u	Glyma.13G161500.2	5	-1	1	21	898	918	UGAUUGAGCCGUGCCAAUAUC	:: :::::::.::: . ::::	GAAAUUGGCAUGGCCUUAUCA	Cleavage		1
gma-miR319c	Glyma.04G046500.1	5	-1	1	20	1023	1042	UUGGACUGAAAGGAGCUCCU	.::::.::.:: .:::....	GGGAGUUCUUUAUAGUUUGG	Cleavage		1
gma-miR408a-3p	Glyma.11G046900.10	5	-1	1	21	39	59	AUGCACUGCCUCUUCCCUGGC	::::::::::: ::: :	GAAAGGGAAGAGGCUGUGGAA	Cleavage		1
gma-miR408b-3p	Glyma.11G046900.10	5	-1	1	21	39	59	AUGCACUGCCUCUUCCCUGGC	::::::::::: ::: :	GAAAGGGAAGAGGCUGUGGAA	Cleavage		1
gma-miR408c-3p	Glyma.11G046900.10	5	-1	1	21	39	59	AUGCACUGCCUCUUCCCUGGC	::::::::::: ::: :	GAAAGGGAAGAGGCUGUGGAA	Cleavage		1
gma-miR408d	Glyma.11G046900.10	5	-1	1	20	39	58	UGCACUGCCUCUUCCCUGGC	::::::::::: ::: :	GAAAGGGAAGAGGCUGUGGA	Cleavage		1
gma-miR4341	Glyma.17G070900.1	5	-1	1	24	977	1000	UGUGUUGAAAGUUUAACAUGACGG	::::: :::.:.:: :.:::..	UAGUCAUAUUAGAUUUCCGACAUG	Cleavage		1
gma-miR4348c	Glyma.04G046500.1	5	-1	1	21	1079	1099	UGUUAAACUUGCAAGAUGACA	: .. :: ::::::::.:::	GGAUGCCUGGCAAGUUUGACA	Cleavage		1
gma-miR4354	Glyma.13G161500.2	5	-1	1	22	265	286	CAAUUGGAUCGGUCCAACCGGC	.: :::::: ::..:::::	AAUGUUUGGACGCAUUUAAUUG	Translation		1
gma-miR4397-3p	Glyma.01G194900.1	5	-1	1	22	222	243	UGUCAAAGAUGUGGCGAAUACU	: .::: .::.::.: ::.::	CGGGUUCUUCAUAUUUCUGGCA	Cleavage		1
gma-miR4397-3p	Glyma.11G046900.10	5	-1	1	22	222	243	UGUCAAAGAUGUGGCGAAUACU	: .::: .::.::.: ::.::	CGGGUUCUUCAUAUUUCUGGCA	Cleavage		1
gma-miR4398	Glyma.01G194900.1	5	-1	1	24	617	640	UGUCAGCGGAGUGAGAAGACGAAA	:::: ::::::.:: .::	UCCUCUCUUGUCACUCUGCACGCA	Cleavage		1
gma-miR4398	Glyma.11G046900.10	5	-1	1	24	599	622	UGUCAGCGGAGUGAGAAGACGAAA	:::: ::::::.:: .::	UCCUCUCUUGUCACUCUGCACGCA	Cleavage		1
gma-miR5036	Glyma.02G207000.1	5	-1	1	22	724	745	AGAGGCCCUUGGGGAGGAGUAA	:::.:::::.: : ::::.:.:	UUAUUCCUCUCAAUGGGCUUUU	Translation		1
gma-miR5225	Glyma.06G223600.1	5	-1	1	22	524	545	CCUGUCGUAGGAGAGAUGACGC	::.::::.::.::.::	CAGGAAUUUCUCUUAUGAUAGU	Cleavage		1
gma-miR5667-5p	Glyma.04G046500.1	5	-1	1	21	264	284	AAUCCAUUCAGAUCUGUUUCG	: ..::. ::.::: :::.::	CUGGACGCAUUUGAUUGGGUU	Cleavage		1
gma-miR5667-5p	Glyma.06G047200.6	5	-1	1	21	264	284	AAUCCAUUCAGAUCUGUUUCG	..::. ::.::: :::.::	AUGGACGCAUUUGAUUGGGUU	Cleavage		1
gma-miR5765	Glyma.01G194900.1	5	-1	1	24	187	210	CGAAACGUUGAGGUAUAUGUGGAC	: ::. : ::::::::::: :	CACAACGAAACCCUCAACGUUUGG	Cleavage		1
gma-miR5769	Glyma.02G207000.1	5	-1	1	21	715	735	UGAGGGAAAUGAAGACGACGA	: :::: :.::: :.::::	AGGGCGUCAUUAUUCCUCUCA	Cleavage		1
gma-miR9722	Glyma.11G046900.10	5	-1	1	21	769	789	UAAUAGAGGGAAGAAGAUGAA	:::::: ::..::::: :	ACCAUCUUGUUUUCUCUACUC	Cleavage		1
gma-miR9752	Glyma.01G194900.1	5	-1	1	21	33	53	UGCUUCUUCUUUUCCCUGUUU	.: ::: ::..::.::.::	CGAAAGGAAAGGGAGGAGGCU	Cleavage		1
miRNA_Acc.	Target_Acc.	Expectation	UPE$	miRNA_start	miRNA_end	Target_start	Target_end	miRNA_aligned_fragment	alignment	Target_aligned_fragment	Inhibition	Target_Desc.	Multiplicity
gma-miR9728	Glyma.17G009000.1	3.5	-1	1	21	542	562	CGCAGAACUGAAACAAGUUGA	:..:::::: .::::::.:	GAAGUUUGUUUGGGUUCUGUG	Translation		1
gma-miR1514a-3p	Glyma.10G183100.1	4	-1	1	21	399	419	AUGCCUAUUUUAAAAUGAAAA	: :.::::..::::::: :	GCUCCGUUUUGGAAUAGGCUU	Cleavage		1
gma-miR1514b-3p	Glyma.10G183100.1	4	-1	1	21	399	419	AUGCCUAUUUUAAAAUGAAAA	: :.::::..::::::: :	GCUCCGUUUUGGAAUAGGCUU	Cleavage		1
gma-miR156a	Glyma.05G021400.1	4	-1	1	20	893	912	UGACAGAAGAGAGUGAGCAC	:: :.:.::: ::::::.:	UUGGUUAUUCUGUUCUGUUA	Cleavage		1
gma-miR156h	Glyma.05G021400.1	4	-1	1	20	893	912	UGACAGAAGAGAGUGAGCAC	:: :.:.::: ::::::.:	UUGGUUAUUCUGUUCUGUUA	Cleavage		1
gma-miR156q	Glyma.05G021400.1	4	-1	1	21	892	912	UGACAGAAGAGAGUGAGCACU	:: :.:.::: ::::::.:	UUUGGUUAUUCUGUUCUGUUA	Cleavage		1
gma-miR156s	Glyma.05G021400.1	4	-1	1	21	892	912	UGACAGAAGAGAGUGAGCACU	:: :.:.::: ::::::.:	UUUGGUUAUUCUGUUCUGUUA	Cleavage		1
gma-miR156u	Glyma.05G021400.1	4	-1	1	20	893	912	UGACAGAAGAGAGUGAGCAC	:: :.:.::: ::::::.:	UUGGUUAUUCUGUUCUGUUA	Cleavage		1
gma-miR156v	Glyma.05G021400.1	4	-1	1	20	893	912	UGACAGAAGAGAGUGAGCAC	:: :.:.::: ::::::.:	UUGGUUAUUCUGUUCUGUUA	Cleavage		1
gma-miR156w	Glyma.05G021400.1	4	-1	1	20	893	912	UGACAGAAGAGAGUGAGCAC	:: :.:.::: ::::::.:	UUGGUUAUUCUGUUCUGUUA	Cleavage		1
gma-miR156x	Glyma.05G021400.1	4	-1	1	20	893	912	UGACAGAAGAGAGUGAGCAC	:: :.:.::: ::::::.:	UUGGUUAUUCUGUUCUGUUA	Cleavage		1
gma-miR156y	Glyma.05G021400.1	4	-1	1	20	893	912	UGACAGAAGAGAGUGAGCAC	:: :.:.::: ::::::.:	UUGGUUAUUCUGUUCUGUUA	Cleavage		1
gma-miR4378a	Glyma.07G156300.1	4	-1	1	24	15	38	AUAGGACUGUCUUAGAAUGGUGUA	: :::::: . ::::::::.:	CCGAGCAUUCUUGAACAGUCCUGU	Translation		1
gma-miR5037c	Glyma.10G183100.1	4	-1	1	20	412	430	AGUGGAACUUUGAGGCCUGC	.::::.::::::: :::::	AUAGGCUUCAAAGU-CCACU	Cleavage		1
gma-miR9726	Glyma.17G009000.1	4	-1	1	22	55	76	UAUAGGCAUUAUUUUUUUCUUC	:::: :::: ::::.:::	UGUGAAAUAAAUUAUGCUUAUU	Translation		1
gma-miR1536	Glyma.17G009000.1	4.5	-1	1	21	121	141	AAGCAGAGACAAAUGUGUUUA	::.:: :::: ::::: ::	ACAAUACUUUUGGCUCUGAUU	Cleavage		1
gma-miR156a	Glyma.17G078000.2	4.5	-1	1	20	881	900	UGACAGAAGAGAGUGAGCAC	:: :.:.::: ::::::..	UUGGUUAUUCUGUUCUGUUG	Cleavage		1
gma-miR156h	Glyma.17G078000.2	4.5	-1	1	20	881	900	UGACAGAAGAGAGUGAGCAC	:: :.:.::: ::::::..	UUGGUUAUUCUGUUCUGUUG	Cleavage		1
gma-miR156k	Glyma.05G021400.1	4.5	-1	1	21	893	913	UUGACAGAAGAGAGUGAGCAC	:: :.:.::: ::::::.:.	UUGGUUAUUCUGUUCUGUUAG	Translation		1
gma-miR156n	Glyma.05G021400.1	4.5	-1	1	21	893	913	UUGACAGAAGAGAGUGAGCAC	:: :.:.::: ::::::.:.	UUGGUUAUUCUGUUCUGUUAG	Translation		1
gma-miR156o	Glyma.05G021400.1	4.5	-1	1	21	893	913	UUGACAGAAGAGAGUGAGCAC	:: :.:.::: ::::::.:.	UUGGUUAUUCUGUUCUGUUAG	Translation		1
gma-miR156q	Glyma.17G078000.2	4.5	-1	1	21	880	900	UGACAGAAGAGAGUGAGCACU	:: :.:.::: ::::::..	UUUGGUUAUUCUGUUCUGUUG	Cleavage		1
gma-miR156s	Glyma.17G078000.2	4.5	-1	1	21	880	900	UGACAGAAGAGAGUGAGCACU	:: :.:.::: ::::::..	UUUGGUUAUUCUGUUCUGUUG	Cleavage		1
gma-miR156u	Glyma.17G078000.2	4.5	-1	1	20	881	900	UGACAGAAGAGAGUGAGCAC	:: :.:.::: ::::::..	UUGGUUAUUCUGUUCUGUUG	Cleavage		1
gma-miR156v	Glyma.17G078000.2	4.5	-1	1	20	881	900	UGACAGAAGAGAGUGAGCAC	:: :.:.::: ::::::..	UUGGUUAUUCUGUUCUGUUG	Cleavage		1
gma-miR156w	Glyma.17G078000.2	4.5	-1	1	20	881	900	UGACAGAAGAGAGUGAGCAC	:: :.:.::: ::::::..	UUGGUUAUUCUGUUCUGUUG	Cleavage		1
gma-miR156x	Glyma.17G078000.2	4.5	-1	1	20	881	900	UGACAGAAGAGAGUGAGCAC	:: :.:.::: ::::::..	UUGGUUAUUCUGUUCUGUUG	Cleavage		1
gma-miR156y	Glyma.17G078000.2	4.5	-1	1	20	881	900	UGACAGAAGAGAGUGAGCAC	:: :.:.::: ::::::..	UUGGUUAUUCUGUUCUGUUG	Cleavage		1
gma-miR167h	Glyma.07G156300.1	4.5	-1	1	24	81	104	AUCAUGCUGGCAGCUUCAACUGGU	: ::: ::::::.:. ::::	GGGAUUUGUUGCUGCCGGUUUGAU	Cleavage		1
gma-miR172h-5p	Glyma.05G021400.1	4.5	-1	1	21	1281	1301	GCAGCAGCAUCAAGAUUCACA	:::: ::::::::: ::	ACUGAAAGUUGAUGCUGAUGA	Cleavage		2
gma-miR172h-5p	Glyma.05G021400.1	4.5	-1	1	21	838	857	GCAGCAGCAUCAAGAUUCACA	::.:: ::::::: ::::.	GCUGGAU-UUGAUGCAGCUGU	Cleavage		2
gma-miR172h-5p	Glyma.17G078000.2	4.5	-1	1	21	826	845	GCAGCAGCAUCAAGAUUCACA	::.:: ::::::: ::::.	GCUGGAU-UUGAUGCAGCUGU	Cleavage		1
gma-miR172i-5p	Glyma.05G021400.1	4.5	-1	1	21	1281	1301	GCAGCAGCAUCAAGAUUCACA	:::: ::::::::: ::	ACUGAAAGUUGAUGCUGAUGA	Cleavage		2
gma-miR172i-5p	Glyma.05G021400.1	4.5	-1	1	21	838	857	GCAGCAGCAUCAAGAUUCACA	::.:: ::::::: ::::.	GCUGGAU-UUGAUGCAGCUGU	Cleavage		2
gma-miR172i-5p	Glyma.17G078000.2	4.5	-1	1	21	826	845	GCAGCAGCAUCAAGAUUCACA	::.:: ::::::: ::::.	GCUGGAU-UUGAUGCAGCUGU	Cleavage		1
gma-miR172j	Glyma.05G021400.1	4.5	-1	1	21	1281	1301	GCAGCAGCAUCAAGAUUCACA	:::: ::::::::: ::	ACUGAAAGUUGAUGCUGAUGA	Cleavage		2
gma-miR172j	Glyma.05G021400.1	4.5	-1	1	21	838	857	GCAGCAGCAUCAAGAUUCACA	::.:: ::::::: ::::.	GCUGGAU-UUGAUGCAGCUGU	Cleavage		2
gma-miR172j	Glyma.17G078000.2	4.5	-1	1	21	826	845	GCAGCAGCAUCAAGAUUCACA	::.:: ::::::: ::::.	GCUGGAU-UUGAUGCAGCUGU	Cleavage		1
gma-miR396j	Glyma.17G009000.1	4.5	-1	1	21	507	527	AUUCAAGAUAGCUGUGGAAAA	:: :: ::::::.:: :.:	GCUUGCAAAGCUAUUUUUAGU	Cleavage		1
gma-miR4356	Glyma.07G156300.1	4.5	-1	1	24	14	37	CAGGACUGUCUUAGAAAGCCAGGC	:: :: :::: . :::::::::	UCCGAGCAUUCUUGAACAGUCCUG	Translation		1
gma-miR4378a	Glyma.10G280800.1	4.5	-1	1	24	12	35	AUAGGACUGUCUUAGAAUGGUGUA	: : ::::::.. ::::::: .:	CAGAGCAUUCUGGAACAGUCCAGU	Translation		1
gma-miR4378a	Glyma.20G108800.1	4.5	-1	1	24	12	35	AUAGGACUGUCUUAGAAUGGUGUA	: : ::::::.. ::::::: .:	CAGAGCAUUCUGGAACAGUCCAGU	Translation		1
gma-miR4406	Glyma.05G021400.1	4.5	-1	1	24	1083	1106	AUUGAUUCUGAGAGAACCGGUGUA	:: : :::::::: ..::.:.::	UAAAGCGGUUCUCCUGGAGUUAAG	Translation		1
gma-miR4410	Glyma.05G021400.1	4.5	-1	1	24	1356	1378	UAUGUUGAUCCGUAUGAGUCGUAC	:::.: ::::::.::::::: :::	GUAUGCCUCAUAUGGAUCAA-AUA	Cleavage		1
gma-miR4410	Glyma.17G078000.2	4.5	-1	1	24	1344	1366	UAUGUUGAUCCGUAUGAGUCGUAC	:::.: ::::::.::::::: :::	GUAUGCCUCAUAUGGAUCAA-AUA	Cleavage		1
gma-miR9726	Glyma.10G183100.1	4.5	-1	1	22	55	76	UAUAGGCAUUAUUUUUUUCUUC	:::::.::: :::: :::	UGUGAAAAGAAUUAUGCAUAUU	Translation		1
gma-miR9764	Glyma.17G078000.2	4.5	-1	1	21	920	940	UGGAUACACUCUUACUUUCUC	:::.:::.:: :::::. :	CUGAAGGUAGGAUUGUAUUGA	Cleavage		1
gma-miR1518	Glyma.10G183100.1	5	-1	1	21	70	90	UGUGUUGUAAAGUGAAUAUCA	:::::::. :::.: ..::	GCAUAUUCAUCUUAUAUUGCA	Translation		1
gma-miR1521a	Glyma.05G021400.1	5	-1	1	20	622	641	CUGUUAAUGGAAAAUGUUGA	:.: . ::::::.:: ::::	UUAUUCUUUUCCGUUCACAG	Cleavage		1
gma-miR1535a	Glyma.19G087200.1	5	-1	1	19	110	128	CUUGUUUGUGGUGAUGUCU	::: : ::::. ::::::	AGAAACCACCGGAAACAAU	Cleavage		1
gma-miR1535b	Glyma.19G087200.1	5	-1	1	21	108	128	CUUGUUUGUGGUGAUGUCUAG	::: : ::::. ::::::	AAAGAAACCACCGGAAACAAU	Cleavage		1
gma-miR156b	Glyma.05G021400.1	5	-1	1	21	892	912	UGACAGAAGAGAGAGAGCACA	: :: :. .::: ::::::.:	UUUGGUUAUUCUGUUCUGUUA	Cleavage		1
gma-miR156k	Glyma.17G078000.2	5	-1	1	21	881	901	UUGACAGAAGAGAGUGAGCAC	:: :.:.::: ::::::...	UUGGUUAUUCUGUUCUGUUGG	Translation		2
gma-miR156k	Glyma.17G078000.2	5	-1	1	21	606	626	UUGACAGAAGAGAGUGAGCAC	.:.:.:::.::::::. :	AGUUUUAUUCUUUUCUGUUCA	Cleavage		2
gma-miR156n	Glyma.17G078000.2	5	-1	1	21	881	901	UUGACAGAAGAGAGUGAGCAC	:: :.:.::: ::::::...	UUGGUUAUUCUGUUCUGUUGG	Translation		2
gma-miR156n	Glyma.17G078000.2	5	-1	1	21	606	626	UUGACAGAAGAGAGUGAGCAC	.:.:.:::.::::::. :	AGUUUUAUUCUUUUCUGUUCA	Cleavage		2
gma-miR156o	Glyma.17G078000.2	5	-1	1	21	881	901	UUGACAGAAGAGAGUGAGCAC	:: :.:.::: ::::::...	UUGGUUAUUCUGUUCUGUUGG	Translation		2
gma-miR156o	Glyma.17G078000.2	5	-1	1	21	606	626	UUGACAGAAGAGAGUGAGCAC	.:.:.:::.::::::. :	AGUUUUAUUCUUUUCUGUUCA	Cleavage		2
gma-miR2111b	Glyma.05G021400.1	5	-1	1	21	747	767	UAAUCUGCAUCCUGAGGUUUA	.:. : . :::::::::::	GCGAUGUGGUGAUGCAGAUUA	Cleavage		1
gma-miR2111b	Glyma.17G078000.2	5	-1	1	21	735	755	UAAUCUGCAUCCUGAGGUUUA	.:. : . :::::::::::	GCGAUGUGGUGAUGCAGAUUA	Cleavage		1
gma-miR2111c	Glyma.05G021400.1	5	-1	1	21	747	767	UAAUCUGCAUCCUGAGGUUUA	.:. : . :::::::::::	GCGAUGUGGUGAUGCAGAUUA	Cleavage		1
gma-miR2111c	Glyma.17G078000.2	5	-1	1	21	735	755	UAAUCUGCAUCCUGAGGUUUA	.:. : . :::::::::::	GCGAUGUGGUGAUGCAGAUUA	Cleavage		1
gma-miR2111e	Glyma.05G021400.1	5	-1	1	21	747	767	UAAUCUGCAUCCUGAGGUUUA	.:. : . :::::::::::	GCGAUGUGGUGAUGCAGAUUA	Cleavage		1
gma-miR2111e	Glyma.17G078000.2	5	-1	1	21	735	755	UAAUCUGCAUCCUGAGGUUUA	.:. : . :::::::::::	GCGAUGUGGUGAUGCAGAUUA	Cleavage		1
gma-miR2111f	Glyma.05G021400.1	5	-1	1	21	747	767	UAAUCUGCAUCCUGAGGUUUA	.:. : . :::::::::::	GCGAUGUGGUGAUGCAGAUUA	Cleavage		1
gma-miR2111f	Glyma.17G078000.2	5	-1	1	21	735	755	UAAUCUGCAUCCUGAGGUUUA	.:. : . :::::::::::	GCGAUGUGGUGAUGCAGAUUA	Cleavage		1
gma-miR4344	Glyma.17G009000.1	5	-1	1	24	529	552	AAGUAGACAUUCUAAGACGUUGCU	.:: ::::.: ::.:..::	ACUUUUGUAUUAGGAAGUUUGUUU	Cleavage		1
gma-miR4356	Glyma.20G108800.1	5	-1	1	24	11	34	CAGGACUGUCUUAGAAAGCCAGGC	:: ::::.. ::::::: :	UCAGAGCAUUCUGGAACAGUCCAG	Translation		1
gma-miR4356	Glyma.10G280800.1	5	-1	1	24	11	34	CAGGACUGUCUUAGAAAGCCAGGC	:: ::::.. ::::::: :	UCAGAGCAUUCUGGAACAGUCCAG	Translation		1
gma-miR4378a	Glyma.15G246900.1	5	-1	1	24	12	35	AUAGGACUGUCUUAGAAUGGUGUA	:: : ::::::.. ::::::. .:	UAGAGCAUUCUGGAACAGUCUAGU	Translation		1
gma-miR4391	Glyma.17G009000.1	5	-1	1	24	660	683	UCUCGGCAAAGAACUAAGAAGAAG	:::::. : .:::::::.:	CACAUUCUUGAUGUUUUGCCGGGC	Cleavage		1
gma-miR5034	Glyma.05G021400.1	5	-1	1	22	859	880	GGUACCCUUUCAGAUAGUCUCA	: ::: ::::..::: :.::	GGUGACCCUCUGGGAGGAUGCC	Cleavage		1
gma-miR5034	Glyma.17G078000.2	5	-1	1	22	847	868	GGUACCCUUUCAGAUAGUCUCA	: ::: ::::..::: :.::	GGUGACCCUCUGGGAGGAUGCC	Cleavage		1
gma-miR5039	Glyma.05G021400.1	5	-1	1	21	685	705	CCCUUUUUUAAUCGUUGCAUG	.:: : :.::::..:.::::	UAUACCAUGAUUGGAGAAGGA	Cleavage		1
gma-miR5039	Glyma.17G078000.2	5	-1	1	21	673	693	CCCUUUUUUAAUCGUUGCAUG	.:: : :.::::..:.::::	UAUACCAUGAUUGGAGAAGGA	Cleavage		1
gma-miR5773	Glyma.17G009000.1	5	-1	1	22	83	104	UUUUUAAAAGGUUCAGUUAGGU	:: : .:::::..:::::: :	ACAUUGCUGAAUUUUUUAAUAC	Cleavage		1
gma-miR5780a	Glyma.10G183100.1	5	-1	1	23	543	564	AUCACUUAGCUGACGGUAGGGAC	..:: : :..:.::::::::	AAGUUUAGC-UUGGUUAAGUGAU	Cleavage		1

## Sheet: Table S7
Primers used for qPCR
60SRP-F	AAAGTGGACCAAGGCATATCGTCG
60SRP-R	TCAGGACATTCTCCGCAAGATTCC
GmHHP1-F	GGTGCCATGTTTTGCTTGCT
GmHHP1-R	CCAGCATAGTCGAGCCTGAG
GmHHP2-F	CTCGATTTCGACCCCTCAGG
GmHHP2-R	GCGGCTGACCCCAATATAGG
GmHHP3-F	CCCAACATGCCCGAGATTCT
GmHHP3-R	GCCACCTTGTAATCGGTTGC
GmHHP4-F	GCTCACGATGGGGAAGGAAA
GmHHP4-R	AAGCCAAACAGCCCATTCCT
GmHHP5-F	CAACCTGAGGCCTTGCAAAC
GmHHP5-R	CAACCTGAGGCCTTGCAAAC
GmHHP6-F	GGAATGGTCGGTGAAGGAGG
GmHHP6-R	ATTGCCGGTTCCCTGAACAT
GmHHP7-F	GGTGCCATGTTTTGCTTGCT
GmHHP7-R	CCAGCATAGTCGAGCCTGAG
GmHHP8-F	AAGCCAGGGTGGTTCGATTT
GmHHP8-R	CACAGCCAAAAGAGTCACGC
GmHHP9-F	AACGGGTCTAACAGTGACGC
GmHHP9-R	AAGCATCCCATTCCTCCAGC
GmHHP10-F	GCATTGTGCCTGCAATCCAT
GmHHP10-R	TGACCTGCCAAATCGAACCA
